# Supplementary material for: Spectral Properties Echoing the Tautomerism of Milrinone and Its Application to Fe3+ Ion Sensing and Protein Staining
Source: Biosensors (Basel). 2022 Sep 20;12(10):777. doi: 10.3390/bios12100777 (PMC9599543; doi:10.3390/bios12100777)
Supplement: Supplementary file 1 [file biosensors-12-00777-s001.zip]

Archive with 1 entries (1 files):
- biosensors-1915511-supplementary.pdf
